# Supplementary material for: Group-housed females promote production of asexual ootheca in American cockroaches
Source: Zoological Lett. 2017 Mar 13;3:3. doi: 10.1186/s40851-017-0063-x (PMC5348754; doi:10.1186/s40851-017-0063-x)
Supplement: Additional file 1: — Raw data shown in Table 2. Raw data about lengths of hatched oothecae, lengths of unhatched oothecae and mean numbers of nymphs per hatched oothecae are shown under the Table. (XLSX 11 kb) [file 40851_2017_63_MOESM1_ESM.xlsx]

## Sheet: Sheet1
	Total oothecae	Hatched oothecae	Hatch ability (%)a	lengths of hatched ootheca	lengths of unhatched ootheca (mm)c	Mean no. of nymphs per ootheca
				(mm)b		(±SD)d
Mated	30	14	46.7	8.2±0.8	8.4±0.6	14.3(±1.5)
Unmated	33	10	30.3	8.7±0.7	8.7±0.5	9.1(±3.3) *
				mated	mated	number of nymphs
				8	8	mated
				8	9	16
				9	8	15
				9	8	12
				8	9	15
				8	8	15
				9	8	13
				8	9	13
				7	7	14
				7	8	16
				9	8	11
				9	9	15
				7	9	16
					9	15
				unmated	8	14
				9	8
				8	9	unmated
				10		5
				9	unmated	11
				9	9	9
				8	8	10
				8	9	10
				9	8	11
				9	9	12
				8	9	4
					9	5
					9	14
					8
					9
					9
					9
					9
					9
					9
					8
					8
					8
					9
					8
					8
					9
					9
